# Supplementary material for: E96V Mutation in the Kdelr3 Gene Is Associated with Type 2 Diabetes Susceptibility in Obese NZO Mice
Source: Int J Mol Sci. 2023 Jan 3;24(1):845. doi: 10.3390/ijms24010845 (PMC9820861; doi:10.3390/ijms24010845)
Supplement: Supplementary file 1 [file ijms-24-00845-s001.zip]

Archive with 1 entries (1 files):
- ijms-2097810-supplementary.pdf
